# Supplementary material for: Comparative Analysis of a Rapid Quantitative Immunoassay to the Reference Methodology for the Measurement of Blood Vitamin D Levels
Source: Methods Protoc. 2025 Aug 1;8(4):85. doi: 10.3390/mps8040085 (PMC12388426; doi:10.3390/mps8040085)
Supplement: Supplementary file 1 [file mps-08-00085-s001.zip]

Archive with 1 entries (1 files):
- mps-3667503-supplementary.pdf
